# Supplementary material for: Molecular mechanisms of an antimicrobial peptide piscidin (Lc-pis) in a parasitic protozoan, Cryptocaryon irritans
Source: BMC Genomics. 2018 Mar 12;19:192. doi: 10.1186/s12864-018-4565-5 (PMC6389114; doi:10.1186/s12864-018-4565-5)
Supplement: Supplementary file 3 — BLAST analysis of non-redundant unigenes against public databases. (XLSX 10 kb) [file 12864_2018_4565_MOESM3_ESM.xlsx]

## Sheet: Sheet1
Additional file 2. BLAST analysis of non-redundant unigenes against public databases.
	Number of Unigenes	Percentage (%)
Annotated in NR	214488	24.25
Annotated in NT	416413	47.08
Annotated in KO	33287	3.76
Annotated in SwissProt	172007	19.45
Annotated in PFAM	195014	22.05
Annotated in GO	201906	22.83
Annotated in KOG	114478	12.94
Annotated in all Databases	7813	0.88
Annotated in at least one Database	618629	69.95
Total Unigenes	884341	100
