# Supplementary material for: Molecular mechanisms of an antimicrobial peptide piscidin (Lc-pis) in a parasitic protozoan, Cryptocaryon irritans
Source: BMC Genomics. 2018 Mar 12;19:192. doi: 10.1186/s12864-018-4565-5 (PMC6389114; doi:10.1186/s12864-018-4565-5)
Supplement: Supplementary file 4 — Summary of the GO classifications of assembled unigenes. (XLSX 12 kb) [file 12864_2018_4565_MOESM4_ESM.xlsx]

## Sheet: Sheet1
Additional file 3. Summary of the GO classifications of assembled unigenes.
Total annotated genes: 201906
GO ID (Lev2)	GO Term (Lev2)	GO Term (Lev1)	Gene Number
GO:0045182	translation regulator activity	Molecular Function	3
GO:0098772	molecular function regulator	Molecular Function	4079
GO:0016209	antioxidant activity	Molecular Function	645
GO:0005488	binding	Molecular Function	99057
GO:0003824	catalytic activity	Molecular Function	81227
GO:0000988	transcription factor activity, protein binding	Molecular Function	1946
GO:0005215	transporter activity	Molecular Function	12742
GO:0060089	molecular transducer activity	Molecular Function	4823
GO:0001071	nucleic acid binding transcription factor activity	Molecular Function	4245
GO:0005198	structural molecule activity	Molecular Function	9106
GO:0016530	metallochaperone activity	Molecular Function	77
GO:0016020	membrane	Cellular Component	29008
GO:0019012	virion	Cellular Component	4282
GO:0044423	virion part	Cellular Component	4282
GO:0031974	membrane-enclosed lumen	Cellular Component	5443
GO:0030054	cell junction	Cellular Component	144
GO:0044422	organelle part	Cellular Component	19624
GO:0043226	organelle	Cellular Component	37528
GO:0044464	cell part	Cellular Component	56973
GO:0044456	synapse part	Cellular Component	50
GO:0044421	extracellular region part	Cellular Component	2158
GO:0044420	extracellular matrix component	Cellular Component	17
GO:0005623	cell	Cellular Component	56980
GO:0044217	other organism part	Cellular Component	1202
GO:0005576	extracellular region	Cellular Component	2175
GO:0031012	extracellular matrix	Cellular Component	845
GO:0009295	nucleoid	Cellular Component	17
GO:0044425	membrane part	Cellular Component	26611
GO:0045202	synapse	Cellular Component	52
GO:0044215	other organism	Cellular Component	1202
GO:0032991	macromolecular complex	Cellular Component	38261
GO:0048518	positive regulation of biological process	Biological Process	2795
GO:0065007	biological regulation	Biological Process	35484
GO:0008152	metabolic process	Biological Process	96171
GO:0002376	immune system process	Biological Process	1455
GO:0044699	single-organism process	Biological Process	79383
GO:0048519	negative regulation of biological process	Biological Process	2052
GO:0023052	signaling	Biological Process	15743
GO:0051704	multi-organism process	Biological Process	10297
GO:0032502	developmental process	Biological Process	3574
GO:0022610	biological adhesion	Biological Process	1750
GO:0009987	cellular process	Biological Process	107740
GO:0050789	regulation of biological process	Biological Process	33407
GO:0032501	multicellular organismal process	Biological Process	4595
GO:0048511	rhythmic process	Biological Process	110
GO:0050896	response to stimulus	Biological Process	24259
GO:0071840	cellular component organization or biogenesis	Biological Process	22557
GO:0040007	growth	Biological Process	240
GO:0051179	localization	Biological Process	29906
GO:0044848	biological phase	Biological Process	231
GO:0001906	cell killing	Biological Process	188
GO:0022414	reproductive process	Biological Process	1318
GO:0007610	behavior	Biological Process	269
GO:0098743	cell aggregation	Biological Process	12
GO:0000003	reproduction	Biological Process	2261
GO:0040011	locomotion	Biological Process	2456
